# Supplementary material for: Association of Lesion Topography with Functional Outcomes in Acute Ischemic Stroke Patients Considered for, or Receiving, Reperfusion Therapy: A Meta-Analysis
Source: Neurol Int. 2022 Nov 7;14(4):903–22. doi: 10.3390/neurolint14040073 (PMC9680454; doi:10.3390/neurolint14040073)
Supplement: Supplementary file 1 [file neurolint-14-00073-s001.zip]

Archive with 1 entries (1 files):
- neurolint-1958092-supplementary.pdf
